# Supplementary material for: From the host's point of view: Effects of variation in burying beetle brood care and brood size on the interaction with parasitic mites
Source: PLoS One. 2020 Jan 21;15(1):e0228047. doi: 10.1371/journal.pone.0228047 (PMC6974135; doi:10.1371/journal.pone.0228047)
Supplement: S2 Table — (CSV) [file pone.0228047.s002.csv]

mites_dose	biparental	number	mites_on_male	mites_on_female	mites_in_peat	mites_on_pupae	mites_total	pupae [n]	weight_pupae [g]
0	no	6					0	27	4.1334
0	no	12					0	15	2.8065
0	no	18					0	17	3.6994
0	no	28					0	23	4.2283
0	no	36					0	18	3.6442
0	no	46						0	0
0	no	52					0	20	4.1603
0	no	58					0	16	3.2903
0	no	68					0	22	4.3051
0	no	76					0	8	2.179
0	no	125					0	20	3.445
0	no	126					0	27	4.067
0	no	127					0	28	4.209
0	no	128					0	28	4.96
0	no	129					0	0	0
0	no	131					0	0	0
0	no	132					0	21	3.485
0	no	133					0	28	4.556
0	no	134					0	0	0
0	no	135					0	23	4.173
0	no	136					0	21	4.368
0	no	137					0	20	4.186
0	yes	5					0	29	4.2879
0	yes	11					0	27	4.7508
0	yes	17					0	26	3.4069
0	yes	27					0	28	4.683
0	yes	35					0	29	4.1824
0	yes	45					0	13	3.2382
0	yes	51					0	13	3.2918
0	yes	57					0	12	2.9875
0	yes	67					0	8	2.5406
0	yes	75					0	27	5.3593
0	yes	101					0	28	2.458
0	yes	102					0	25	1.731
0	yes	103					0	18	3.332
0	yes	104					0	23	2.335
0	yes	106					0	23	4.032
0	yes	107					0	19	3.712
0	yes	108					0	23	2.662
0	yes	109					0	23	4.305
0	yes	110					0	20	4.358
0	yes	111					0	14	2.289
10	no	4	0	233	0	249	482	27	4.2412
10	no	10	0	164	0	31	195	21	3.8542
10	no	16	0	196	0	20	216	22	3.1209
10	no	26	0	134	0	7	141	21	3.8299
10	no	34	0	130	0	51	181	20	3.8126
10	no	44	0	174	0	73	247	17	3.3221
10	no	50	0	117	0	15	132	28	4.8415
10	no	56	0	165	0	26	191	26	4.2546
10	no	66	0	104	0	32	136	29	4.7134
10	no	74						0	0
10	no	138					195	25	3.991
10	no	139					253	27	4.251
10	no	140					265	15	3.069
10	no	141					182	19	4.199
10	no	142					167	23	3.918
10	no	143					156	24	4.393
10	no	144					132	17	3.789
10	no	145					0	25	4.616
10	no	146					147	0	0
10	no	147					150	23	4.609
10	no	148					126	0	0
10	no	149					109	0	0
10	yes	3	109	83	0	4	196	17	3.4489
10	yes	9	64	62	0	63	189	29	4.5962
10	yes	15	176	126	0	47	349	26	3.9458
10	yes	25	62	14	0	0	76	25	4.4372
10	yes	33						0	0
10	yes	43	59	18	0	0	77	13	3.5073
10	yes	49	20	77	0	11	108	10	2.7964
10	yes	55	18	49	0	8	75	22	4.0563
10	yes	65	24	46	0	7	77	22	4.1968
10	yes	73						0	0
10	yes	113					106	15	2.696
10	yes	114					145	14	2.991
10	yes	115					149	16	2.438
10	yes	116					141	28	3.891
10	yes	117					133	24	4.684
10	yes	118					197	29	4.712
10	yes	119					240	26	3.445
10	yes	120					245	26	4.812
10	yes	121					145	21	3.593
10	yes	122					166	24	4.417
10	yes	123					224	24	4.286
10	yes	124					131	17	3.834
30	no	2	0	387	0	75	462	20	3.2429
30	no	8	0	359	0	81	440	21	3.963
30	no	14	0	340	0	228	568	19	3.3755
30	no	20	0	184	0	116	300	17	2.892
30	no	22	0	248	0	116	364	21	3.9912
30	no	24	0	401	0	98	499	25	4.3081
30	no	30	0	334	0	86	420	22	4.4021
30	no	32	0	172	0	15	187	26	3.9577
30	no	38	0	291	0	60	351	21	4.0586
30	no	40	0	304	0	12	316	22	3.35
30	no	42	0	199	0	92	291	20	4.0145
30	no	48	0	64	0	24	88	30	4.1689
30	no	54	0	663	16	59	831	3	9.305
30	no	60	0	184	0	125	309	22	3.9301
30	no	62	0	251	0	71	322	17	3.0874
30	no	64						0	0
30	no	70	0	211	0	123	334	11	2.5192
30	no	72	0	347	0	196	543	18	3.2525
30	no	78	0	273	0	187	460	15	3.3384
30	no	80	0	201	0	124	325	12	3.0017
30	yes	1	136	218	0	51	405	16	3.4802
30	yes	7	37	35	0	241	313	19	3.7421
30	yes	13	210	54	0	157	421	14	3.4807
30	yes	19	207	73	0	41	321	17	3.9263
30	yes	21	124	104	0	20	248	24	4.2951
30	yes	23						0	0
30	yes	29	2	246	0	23	271	25	4.1733
30	yes	31	134	51	0	1	186	23	3.6099
30	yes	37	93	57	0	3	153	21	4.3399
30	yes	39	31	166	0	66	263	26	3.7047
30	yes	41	148	110	0	27	285	15	3.1852
30	yes	47	140	72	0	53	265	17	3.4171
30	yes	53	75	255	12	167	509	11	3.0121
30	yes	59	89	96	0	17	202	33	4.6122
30	yes	61	123	109	0	4	236	30	4.5847
30	yes	63	0	153	0	84	237	7	1.6699
30	yes	69	225	299	0	82	606	25	4.5055
30	yes	71	199	75	0	27	301	20	3.9656
30	yes	77	327	0	0	40	367	10	2.0437
30	yes	79	273	219	0	72	564	15	2.8172
