# Supplementary material for: From the host's point of view: Effects of variation in burying beetle brood care and brood size on the interaction with parasitic mites
Source: PLoS One. 2020 Jan 21;15(1):e0228047. doi: 10.1371/journal.pone.0228047 (PMC6974135; doi:10.1371/journal.pone.0228047)
Supplement: S3 Table — Treatments are control (C), early reduction (ER), or late reduction (LR). (CSV) [file pone.0228047.s003.csv]

treatment	number	carcass_weight [g]	larvae_final	larvae_initial	larvae_regulated_total	weight_pupae_all	mites_on_male	mites_on_female	mites_in_peat	mites_on_pupae	mites_final
C	101	13.3	12	12	0	3.283	173	151	205	53	582
C	102	13.6	10	10	0	2.487	132	189	78	21	420
C	103	12.7	13	13	3	2.951	9	211	207	21	448
C	104	13	19	19	7	3.667	8	149	141	16	314
C	105	13.7	13	13	0	3.283	127	90	78	31	326
C	201	12.4	7	7	0	1.839	101	195	98	36	430
C	202	13.4	17	17	0	4.467	68	97	189	46	400
C	203	13.2	19	19	1	3.385	28	124	59	3	214
C	301	14.7	8	8	0	1.969	82	240	3	25	350
C	302	13.8	11	11	1	2.431	20	147	7	14	188
C	303	13.2	12	12	0	2.715	73	267	3	11	354
C	304	15.1	15	15	0	3.504	63	94	7	1	165
C	305	13.8	20	20	11	4.266	24	150	64	4	242
C	306	12.6	7	7	1	1.814	46	182	8	32	268
C	307	15.2	16	16	0	3.642	100	166	24	36	326
C	401	16.6	20	20	0	4.325	34	148	21	28	231
C	403	13.2	7	7	1	1.763	18	209	6	64	297
C	404	15	3	3	0	0.753	1	345	4	45	395
C	405	13.8	12	12	0	2.789	32	180	28	34	274
C	406	16.3	15	15	0	3.909	19	219	77	58	373
C	501	14.6	13	13	0	2.794	52	308	157	129	646
C	502	15.1	14	14	0	2.863	170	119	74	1	364
C	503	14.8	16	16	0	3.763	5	212	171	22	410
C	504	15	21	21	9	4.64	3	114	128	8	253
C	505	14.8	21	21	23	4.751	3	153	58	5	219
C	506	14.2	15	15	2	3.03	2	200	51	46	299
C	507	15	16	16	0	4.186	5	245	226	6	482
C	508	15.3	22	22	2	4.795	8	168	223	12	411
ER	101	14.5	7	7	16	1.858	162	170	172	11	515
ER	102	13.8	6	6	20	1.636	33	238	292	41	604
ER	103	13.7	5	5	20	1.295	37	142	146	39	364
ER	104	14	6	6	6	1.663	20	279	94	25	418
ER	105	13.1	7	7	13	1.976	53	251	237	25	566
ER	106	13.9	6	6	21	1.614	29	194	54	8	285
ER	201	13.9	5	5	22	1.289	26	105	141	2	274
ER	202	15.7	7	7	16	1.733	38	157	84	0	279
ER	203	13.3	6	6	5	1.654	50	156	9	2	217
ER	204	11.8	6	6	5	1.809	27	246	76	32	381
ER	301	15.6	7	7	0	1.658	126	221	22	28	397
ER	302	15.5	7	7	17	1.887	30	172	6	5	213
ER	303	15.7	6	6	5	1.59	85	284	23	31	423
ER	306	15.2	7	7	21	1.897	221	149	11	19	400
ER	307	13.7	6	6	11	1.282	186	48	4	0	238
ER	308	15.4	7	7	17	2.173	369	145	6	29	549
ER	401	14.1	2	2	12	0.524	328	282	52	24	686
ER	402	16	7	7	11	1.883	60	216	15	49	340
ER	501	14.6	7	7	13	1.192	26	194	162	73	455
ER	502	14.7	6	6	14	1.679	46	298	249	53	646
ER	503	15	7	7	29	2.049	35	174	55	24	288
ER	504	14.3	7	7	17	1.629	46	213	210	12	481
ER	505	14.3	7	7	16	1.937	12	258	115	39	424
ER	506	14.5	7	7	26	1.828	54	259	7	44	364
ER	507	15.7	7	7	7	1.523	246	172	82	61	561
ER	508	14	7	7	39	1.808	25	218	297	99	639
LR	101	13.4	7	15	15	1.755	10	213	181	26	430
LR	102	15.2	4	4	0	0.792	11	21	4	0	36
LR	103	14.6	7	13	6	1.778	23	126	74	9	232
LR	105	12.7	7	11	4	1.451	160	47	24	3	234
LR	201	13.4	7	16	18	1.601	208	160	39	2	409
LR	202	13.4	7	11	4	1.673	16	211	76	3	306
LR	203	14.3	6	21	25	1.441	52	134	99	11	296
LR	301	14.6	8	9	3	2.006	99	94	2	1	196
LR	303	13.4	7	16	9	1.492	153	213	26	19	411
LR	304	14.5	7	12	10	1.547	0	259	2	20	281
LR	306	13.6	7	9	2	1.708	68	174	4	15	261
LR	307	16.2	7	15	16	1.641	176	131	5	29	341
LR	308	15	7	7	0	1.797	37	221	17	29	304
LR	401	13.4	4	4	0	0.997	37	312	10	59	418
LR	402	16	7	21	16	1.469	175	97	8	15	295
LR	403	15.9	7	10	6	1.759	25	230	15	42	312
LR	404	13.5	3	3	0	0.844	158	289	22	23	492
LR	405	15.3	7	11	5	1.545	192	204	8	16	420
LR	406	15.8	4	4	0	1.052	119	225	5	11	360
LR	407	14.4	6	9	2	1.457	95	238	5	62	400
LR	501	15	7	17	10	1.684	2	293	44	52	391
LR	502	15	7	14	7	1.678	3	253	281	71	608
LR	503	14.9	7	15	8	1.816	2	183	108	25	318
LR	504	14.9	5	6	0	1.274	31	134	174	68	407
LR	505	15	7	20	27	1.893	22	264	157	18	461
LR	506	15.1	7	18	12	1.922	10	248	163	24	445
LR	507	14.6	7	22	16	1.564	9	222	108	18	357
LR	508	14.4	7	17	10	1.727	21	209	240	37	507
